# Supplementary material for: Biological properties of mucus from land snails (Lissachatina fulica) and freshwater snails (Pomacea canaliculata) and histochemical study of mucous cells in their foot
Source: PeerJ. 2023 Aug 11;11:e15827. doi: 10.7717/peerj.15827 (PMC10424676; doi:10.7717/peerj.15827)
Supplement: Supplemental Information 2 [file peerj-11-15827-s002.xlsx]

## Sheet: Anti-protein denature
Inhibition of protein denaturation
		L. fulica	%inhibition				P. canaliculata	%inhibition				Diclofenac	%inhibition
		mg/ml	1	2	3		mg/ml	1	2	3		mg/ml	1	2	3
		0.17	10.1403	5.48469	2.6148		0.032	11.61	12.508	11.161		0.01	24.183	35.3758
		0.345	38.074	24.7449	17.3469		0.064	29.1212	9.6857			0.1		40.8497	33.8235
		0.52	35.7143	32.9719	24.426		0.096	16.6774	13.2136			0.25	50.3268	40.4412
		0.69	40.6888	61.926	51.4031		0.128	19.8204	19.8204	22.6427		0.5	69.281	41.1765	45.6699
		1	65.2212	69.9115	63.7168		0.16	20.7184		36.9468		1	82.4346	93.4641	83.3333
							0.26	32.0077	35.0866	37.3316
							1	72.3894	72.0354	70.2655
			IC50 (mg/ml)					IC50 (mg/ml)					IC50 (mg/ml)
		Rep.	1	2	3		Rep.	1	2	3		Rep.	1	2	3
		L. fulica	0.756676	0.681508	0.781037		P. canaliculata	0.620633	0.617274	0.560919		Diclofenac	0.323778	0.367308	0.456772

## Sheet: Cytotoxicity
Cytotoxicity
	L. fulica (ug/ml)	cell viability (%)				P. canaliculata (ug/ml)	cell viability (%)
		1	2	3			1	2	3
	200	41.7385	50.3592	51.5086		200	30.9626	30.6753	32.1839
	100	49.4253	46.9828	46.8391		100	48.2759	52.0833	38.6494
	50	59.842	57.2635	56.4189		50	64.6959	69.4257	65.5405
	25	61.4865	58.5304	57.0402		25	72.4662	71.7061	76.7736
	12.5	95.5236	96.4527	98.1419		12.5	75.9291	78.2939	78.2939
	6.25	92.0977	97.2128	94.3412		6.25	75.6757	78.2939	76.7736
	3.125	91.6385	108.193	90.3716		3.125	81.5878	80.5743	83.6149
	1.5625	113.793	96.3682	85.3885		1.5625	85.9797	84.7973	83.8682
	0.78125	85.1351	89.6115	104.561		0.78125	88.7669	95.4392	94.5101
	0.390625	92.9054	108.868	101.098		0.390625	91.8074	94.1723	98.2264
		LC50 (ug/ml)					LC50 (ug/ml)
	Rep.	1	2	3		Rep.	1	2	3
	L. fulica	99.2997	107.914	83.4693		P. canaliculata	91.8814	103.446	113.253

## Sheet: NO
Inhibition of NO production
	L. fulica	%inhibition				P. canaliculata	%inhibition
	ug/ml	1	2	3		ug/ml	1	2	3
	12.5	63.9098	61.6541	60.1504		0.78125	14.2857	21.8045	14.2857
	6.25	35.5263	36.8421	38.3459		0.390625	7.5188	17.2932
	3.125	21.8045	25.3012	9.77444		0.195312	18.0451	15.0376	3.7594
	1.5625	13.253	16.5414	12.0482		0.0976562	-8.27068	-7.5188	-42.1053
		IC50
	Rep.	1	2	3
	L. fulica	9.43239	9.55146	10.0218
